# Supplementary material for: Mycobacterium tuberculosis Calcium Pump CtpF Modulates the Autophagosome in an mTOR-Dependent Manner
Source: Front Cell Infect Microbiol. 2020 Sep 16;10:461. doi: 10.3389/fcimb.2020.00461 (PMC7525011; doi:10.3389/fcimb.2020.00461)
Supplement: Supplementary file 1 [file Data_Sheet_1.ZIP]

Archive with 8 entries (8 files):
- Fig S2B-1.tif
- Fig S2B-2.tif
- Fig S3.jpeg
- table S1.docx
- Fig S1.tif
- Fig S2A-1.tif
- Fig S2A-2.jpg
- Fig S2A-3.tif
